# Supplementary material for: Optimizing the Steering of Driverless Personal Mobility Pods with a Novel Differential Harris Hawks Optimization Algorithm (DHHO) and Encoder Modeling
Source: Sensors (Basel). 2024 Jul 17;24(14):4650. doi: 10.3390/s24144650 (PMC11281304; doi:10.3390/s24144650)
Supplement: Supplementary file 1 [file sensors-24-04650-s001.zip]

Archive with 1 entries (1 files):
- sensors-3031786-supplementary.pdf
